# Supplementary material for: miR‐224‐5p Suppresses Non‐Small Cell Lung Cancer via IL6ST‐Mediated Regulation of the JAK2/STAT3 Pathway
Source: Thorac Cancer. 2025 Jan 22;16(2):e15516. doi: 10.1111/1759-7714.15516 (PMC11751714; doi:10.1111/1759-7714.15516)
Supplement: Supplementary file 1 — Data S1. [file TCA-16-e15516-s001.zip]

Archive with 3 entries (3 files):
- Supplementary Figure 1.jpg
- Supplementary Figure 2.jpg
- tca15516-sup-0001-supinfo.docx
